# Supplementary material for: Effect of Fetal Bovine Serum or Basic Fibroblast Growth Factor on Cell Survival and the Proliferation of Neural Stem Cells: The Influence of Homocysteine Treatment
Source: Int J Mol Sci. 2023 Sep 15;24(18):14161. doi: 10.3390/ijms241814161 (PMC10531752; doi:10.3390/ijms241814161)
Supplement: Supplementary file 1 [file ijms-24-14161-s001.zip]

Archive with 1 entries (1 files):
- ijms-2588171-supplementary.pdf
